# Supplementary material for: Qing Hua Chang Yin alleviates chronic colitis of mice by protecting intestinal barrier function and improving colonic microflora
Source: Front Pharmacol. 2023 Jul 27;14:1176579. doi: 10.3389/fphar.2023.1176579 (PMC10413571; doi:10.3389/fphar.2023.1176579)
Supplement: Supplementary file 1 [file Table2.XLSX]

## Sheet: Figure4A TNF-α
	Label	%Area
1	Control TNF- α 122 400x-1.tif:Blue	7.801
2	Control TNF- α 122 400x-2.tif:Blue	8.343		Control	DSS	DSS+QHCY	DSS+Mesalazine
3	Control TNF- α 122 400x-3.tif:Blue	7.063		7.5614	23.2445	13.776	13.792
4	Control TNF- α 122 400x-4.tif:Blue	7.521		8.255	25.427	18.3902	15.6973
5	Control TNF- α 122 400x-5.tif:Blue	7.601		10.1455	25.0168	18.5538	18.3857
6	Control TNF- α 122 400x-6.tif:Blue	7.279		7.5805	30.5153	16.514	14.0907
		7.5614		9.44183	32.172	16.2966	22.8315
1	Control TNF- α 107 400x-1.tif:Blue	8.152		8.3735	21.4672	25.3215	18.2227
2	Control TNF- α 107 400x-2.tif:Blue	8.347
3	Control TNF- α 107 400x-3.tif:Blue	8.066
4	Control TNF- α 107 400x-4.tif:Blue	8.582
5	Control TNF- α 107 400x-5.tif:Blue	8.016
6	Control TNF- α 107 400x-6.tif:Blue	8.367
		8.255
1	Control TNF- α 168 400x-1.tif:Blue	9.236
2	Control TNF- α 168 400x-2.tif:Blue	9.709
3	Control TNF- α 168 400x-3.tif:Blue	9.605
4	Control TNF- α 168 400x-4.tif:Blue	9.847
5	Control TNF- α 168 400x-5.tif:Blue	12.835
6	Control TNF- α 168 400x-6.tif:Blue	9.641
		10.1455
1	Control TNF- α 1103 400x-1.tif:Blue	7.229
2	Control TNF- α 1103 400x-2.tif:Blue	7.907
3	Control TNF- α 1103 400x-3.tif:Blue	7.189
4	Control TNF- α 1103 400x-4.tif:Blue	7.814
5	Control TNF- α 1103 400x-5.tif:Blue	7.221
6	Control TNF- α 1103 400x-6.tif:Blue	8.123
		7.5805
1	Control TNF- α 143 400x-1.tif:Blue	9.775
2	Control TNF- α 143 400x-2.tif:Blue	9.15
3	Control TNF- α 143 400x-3.tif:Blue	9.174
4	Control TNF- α 143 400x-4.tif:Blue	9.81
5	Control TNF- α 143 400x-5.tif:Blue	9.421
6	Control TNF- α 143 400x-6.tif:Blue	9.321
		9.44183
1	Control TNF- α 1150 400x-1.tif:Blue	8.419
2	Control TNF- α 1150 400x-2.tif:Blue	8.048
3	Control TNF- α 1150 400x-3.tif:Blue	8.753
4	Control TNF- α 1150 400x-4.tif:Blue	8.467
5	Control TNF- α 1150 400x-5.tif:Blue	8.237
6	Control TNF- α 1150 400x-6.tif:Blue	8.317
		8.3735
1	DSS 1112 TNF-α 400x-1.tif:Blue	23.717
2	DSS 1112 TNF-α 400x-2.tif:Blue	25.382
3	DSS 1112 TNF-α 400x-3.tif:Blue	24.143
4	DSS 1112 TNF-α 400x-4.tif:Blue	21.003
5	DSS 1112 TNF-α 400x-5.tif:Blue	20.729
6	DSS 1112 TNF-α 400x-6.tif:Blue	24.493
		23.2445
1	DSS 74 TNF-α 400x-1.tif:Blue	25.626
2	DSS 74 TNF-α 400x-2.tif:Blue	25.554
3	DSS 74 TNF-α 400x-3.tif:Blue	25.12
4	DSS 74 TNF-α 400x-4.tif:Blue	26.271
5	DSS 74 TNF-α 400x-5.tif:Blue	24.961
6	DSS 74 TNF-α 400x-6.tif:Blue	25.03
		25.427
1	DSS 116 TNF-α 400x-1.tif:Blue	25.657
2	DSS 116 TNF-α 400x-2.tif:Blue	25.186
3	DSS 116 TNF-α 400x-3.tif:Blue	25.068
4	DSS 116 TNF-α 400x-4.tif:Blue	24.459
5	DSS 116 TNF-α 400x-5.tif:Blue	25.337
6	DSS 116 TNF-α 400x-6.tif:Blue	24.394
		25.0168
1	DSS 72 TNF-α 400x-1.tif:Blue	30.353
2	DSS 72 TNF-α 400x-2.tif:Blue	31.506
3	DSS 72 TNF-α 400x-3.tif:Blue	30.066
4	DSS 72 TNF-α 400x-4.tif:Blue	29.555
5	DSS 72 TNF-α 400x-5.tif:Blue	30.571
6	DSS 72 TNF-α 400x-6.tif:Blue	31.041
		30.5153
1	DSS 1111 TNF-α 400x-1.tif:Blue	30.809
2	DSS 1111 TNF-α 400x-2.tif:Blue	31.235
3	DSS 1111 TNF-α 400x-3.tif:Blue	34.368
4	DSS 1111 TNF-α 400x-4.tif:Blue	32.505
5	DSS 1111 TNF-α 400x-5.tif:Blue	31.638
6	DSS 1111 TNF-α 400x-6.tif:Blue	32.477
		32.172
1	DSS 1132 TNF-α 400x-1.tif:Blue	21.238
2	DSS 1132 TNF-α 400x-2.tif:Blue	21.518
3	DSS 1132 TNF-α 400x-3.tif:Blue	21.824
4	DSS 1132 TNF-α 400x-4.tif:Blue	18.582
5	DSS 1132 TNF-α 400x-5.tif:Blue	22.63
6	DSS 1132 TNF-α 400x-6.tif:Blue	23.011
		21.4672
1	DSS+QHCY 1152 TNF-α 400x-1.tif:Blue	12.67
2	DSS+QHCY 1152 TNF-α 400x-2.tif:Blue	14.316
3	DSS+QHCY 1152 TNF-α 400x-3.tif:Blue	13.812
4	DSS+QHCY 1152 TNF-α 400x-4.tif:Blue	13.036
5	DSS+QHCY 1152 TNF-α 400x-5.tif:Blue	14.071
6	DSS+QHCY 1152 TNF-α 400x-6.tif:Blue	14.751
		13.776
1	DSS+QHCY 1115 TNF-α 400x-1.tif:Blue	18.476
2	DSS+QHCY 1115 TNF-α 400x-2.tif:Blue	18.652
3	DSS+QHCY 1115 TNF-α 400x-3.tif:Blue	18.671
4	DSS+QHCY 1115 TNF-α 400x-4.tif:Blue	17.255
5	DSS+QHCY 1115 TNF-α 400x-5.tif:Blue	18.706
6	DSS+QHCY 1115 TNF-α 400x-6.tif:Blue	18.581
		18.3902
1	DSS+QHCY 1137 TNF-α 400x-1.tif:Blue	18.625
2	DSS+QHCY 1137 TNF-α 400x-2.tif:Blue	18.656
3	DSS+QHCY 1137 TNF-α 400x-3.tif:Blue	18.455
4	DSS+QHCY 1137 TNF-α 400x-4.tif:Blue	18.867
5	DSS+QHCY 1137 TNF-α 400x-5.tif:Blue	18.455
6	DSS+QHCY 1137 TNF-α 400x-6.tif:Blue	18.265
		18.5538
1	DSS+QHCY 174 TNF-α 400x-1.tif:Blue	16.651
2	DSS+QHCY 174 TNF-α 400x-2.tif:Blue	16.512
3	DSS+QHCY 174 TNF-α 400x-3.tif:Blue	16.439
4	DSS+QHCY 174 TNF-α 400x-4.tif:Blue	16.191
5	DSS+QHCY 174 TNF-α 400x-5.tif:Blue	16.956
6	DSS+QHCY 174 TNF-α 400x-6.tif:Blue	16.335
		16.514
1	DSS+QHCY 148 TNF-α 400x-1.tif:Blue	15.837
2	DSS+QHCY 148 TNF-α 400x-2.tif:Blue	15.948
3	DSS+QHCY 148 TNF-α 400x-3.tif:Blue	15.307
4	DSS+QHCY 148 TNF-α 400x-4.tif:Blue	17.061
5	DSS+QHCY 148 TNF-α 400x-5.tif:Blue	16.186
6	DSS+QHCY 148 TNF-α 400x-6.tif:Blue	16.981
		16.2966
1	DSS+QHCY 73 TNF-α 400x-1.tif:Blue	25.701
2	DSS+QHCY 73 TNF-α 400x-2.tif:Blue	23.244
3	DSS+QHCY 73 TNF-α 400x-3.tif:Blue	25.693
4	DSS+QHCY 73 TNF-α 400x-4.tif:Blue	26.453
5	DSS+QHCY 73 TNF-α 400x-5.tif:Blue	25.61
6	DSS+QHCY 73 TNF-α 400x-6.tif:Blue	25.228
		25.3215
1	DSS+Mesalazine 93 TNF-α 400x-1.tif:Blue	13.117
2	DSS+Mesalazine 93 TNF-α 400x-2.tif:Blue	14.546
3	DSS+Mesalazine 93 TNF-α 400x-3.tif:Blue	14.613
4	DSS+Mesalazine 93 TNF-α 400x-4.tif:Blue	13.339
5	DSS+Mesalazine 93 TNF-α 400x-5.tif:Blue	13.72
6	DSS+Mesalazine 93 TNF-α 400x-6.tif:Blue	13.417
		13.792
1	DSS+Mesalazine 83 TNF-α 400x-1.tif:Blue	15.915
2	DSS+Mesalazine 83 TNF-α 400x-2.tif:Blue	15.51
3	DSS+Mesalazine 83 TNF-α 400x-3.tif:Blue	15.663
4	DSS+Mesalazine 83 TNF-α 400x-4.tif:Blue	15.663
5	DSS+Mesalazine 83 TNF-α 400x-5.tif:Blue	15.55
6	DSS+Mesalazine 83 TNF-α 400x-6.tif:Blue	15.883
		15.6973
1	DSS+Mesalazine 169 TNF-α 400x-1.tif:Blue	17.422
2	DSS+Mesalazine 169 TNF-α 400x-2.tif:Blue	18.978
3	DSS+Mesalazine 169 TNF-α 400x-3.tif:Blue	19.741
4	DSS+Mesalazine 169 TNF-α 400x-4.tif:Blue	18.119
5	DSS+Mesalazine 169 TNF-α 400x-5.tif:Blue	18.136
6	DSS+Mesalazine 169 TNF-α 400x-6.tif:Blue	17.918
		18.3857
1	DSS+Mesalazine 101 TNF-α 400x-1.tif:Blue	14.178
2	DSS+Mesalazine 101 TNF-α 400x-2.tif:Blue	12.163
3	DSS+Mesalazine 101 TNF-α 400x-3.tif:Blue	15.204
4	DSS+Mesalazine 101 TNF-α 400x-4.tif:Blue	14.02
5	DSS+Mesalazine 101 TNF-α 400x-5.tif:Blue	14.374
6	DSS+Mesalazine 101 TNF-α 400x-6.tif:Blue	14.605
		14.0907
1	DSS+Mesalazine 65 TNF-α 400x-1.tif:Blue	23.647
2	DSS+Mesalazine 65 TNF-α 400x-2.tif:Blue	25.285
3	DSS+Mesalazine 65 TNF-α 400x-3.tif:Blue	24.892
4	DSS+Mesalazine 65 TNF-α 400x-4.tif:Blue	20.323
5	DSS+Mesalazine 65 TNF-α 400x-5.tif:Blue	20.058
6	DSS+Mesalazine 65 TNF-α 400x-6.tif:Blue	22.784
		22.8315
1	DSS+Mesalazine 1135 TNF-α 400x-1.tif:Blue	18.331
2	DSS+Mesalazine 1135 TNF-α 400x-2.tif:Blue	18.198
3	DSS+Mesalazine 1135 TNF-α 400x-3.tif:Blue	18.136
4	DSS+Mesalazine 1135 TNF-α 400x-4.tif:Blue	20.757
5	DSS+Mesalazine 1135 TNF-α 400x-5.tif:Blue	15.783
6	DSS+Mesalazine 1135 TNF-α 400x-6.tif:Blue	18.131
		18.2227

## Sheet: Figure4B IL-6
	Label	%Area		Control	DSS	DSS+QHCY	DSS+Mesalazine
1	Control 122 IL-6 400X-1.tif:Blue	13.575		12.6763	31.1712	28.218	25.122
2	Control 122 IL-6 400X-2.tif:Blue	13.707		12.8688	37.9207	23.6527	25.1827
3	Control 122 IL-6 400X-3.tif:Blue	11.696		12.2567	35.711	30.463	24.3432
4	Control 122 IL-6 400X-4.tif:Blue	10.992		10.7793	35.6367	22.8705	26.7205
5	Control 122 IL-6 400X-5.tif:Blue	11.412		11.4508	33.6802	23.495	27.9213
6	Control 122 IL-6 400X-6.tif:Blue	14.676		10.3482	34.177	25.5177	24.0595
		12.6763
1	Control 107 IL-6 400X-1.tif:Blue	12.596
2	Control 107 IL-6 400X-2.tif:Blue	12.153
3	Control 107 IL-6 400X-3.tif:Blue	13.302
4	Control 107 IL-6 400X-4.tif:Blue	12.38
5	Control 107 IL-6 400X-5.tif:Blue	13.47
6	Control 107 IL-6 400X-6.tif:Blue	13.312
		12.8688
1	Control 168 IL-6 400X-1.tif:Blue	11.358
2	Control 168 IL-6 400X-2.tif:Blue	12.85
3	Control 168 IL-6 400X-3.tif:Blue	11.796
4	Control 168 IL-6 400X-4.tif:Blue	13.789
5	Control 168 IL-6 400X-5.tif:Blue	12.033
6	Control 168 IL-6 400X-6.tif:Blue	11.714
		12.2567
1	Control 1103 IL-6 400X-1.tif:Blue	10.629
2	Control 1103 IL-6 400X-2.tif:Blue	11.24
3	Control 1103 IL-6 400X-3.tif:Blue	10.134
4	Control 1103 IL-6 400X-4.tif:Blue	10.909
5	Control 1103 IL-6 400X-5.tif:Blue	11.22
6	Control 1103 IL-6 400X-6.tif:Blue	10.544
		10.7793
1	Control 143 IL-6 400X-1.tif:Blue	11.03
2	Control 143 IL-6 400X-2.tif:Blue	11.097
3	Control 143 IL-6 400X-3.tif:Blue	11.391
4	Control 143 IL-6 400X-4.tif:Blue	11.715
5	Control 143 IL-6 400X-5.tif:Blue	11.677
6	Control 143 IL-6 400X-6.tif:Blue	11.795
		11.4508
1	Control 1150 IL-6 400X-1.tif:Blue	10.28
2	Control 1150 IL-6 400X-2.tif:Blue	10.492
3	Control 1150 IL-6 400X-3.tif:Blue	10.528
4	Control 1150 IL-6 400X-4.tif:Blue	10.846
5	Control 1150 IL-6 400X-5.tif:Blue	10.198
6	Control 1150 IL-6 400X-6.tif:Blue	9.745
		10.3482
1	DSS 1112 IL-6 400X-1.tif:Blue	33.985
2	DSS 1112 IL-6 400X-2.tif:Blue	31.551
3	DSS 1112 IL-6 400X-3.tif:Blue	25.246
4	DSS 1112 IL-6 400X-4.tif:Blue	32.929
5	DSS 1112 IL-6 400X-5.tif:Blue	34.012
6	DSS 1112 IL-6 400X-6.tif:Blue	29.304
		31.1712
1	DSS 74 IL-6 400X-1.tif:Blue	36.863
2	DSS 74 IL-6 400X-2.tif:Blue	38.497
3	DSS 74 IL-6 400X-3.tif:Blue	37.78
4	DSS 74 IL-6 400X-4.tif:Blue	38.076
5	DSS 74 IL-6 400X-5.tif:Blue	37.59
6	DSS 74 IL-6 400X-6.tif:Blue	38.718
		37.9207
1	DSS 116 IL-6 400X-1.tif:Blue	34.236
2	DSS 116 IL-6 400X-2.tif:Blue	36.884
3	DSS 116 IL-6 400X-3.tif:Blue	35.852
4	DSS 116 IL-6 400X-4.tif:Blue	36.794
5	DSS 116 IL-6 400X-5.tif:Blue	35.812
6	DSS 116 IL-6 400X-6.tif:Blue	34.688
		35.711
1	DSS 72 IL-6 400X-1.tif:Blue	34.663
2	DSS 72 IL-6 400X-2.tif:Blue	35.449
3	DSS 72 IL-6 400X-3.tif:Blue	35.557
4	DSS 72 IL-6 400X-4.tif:Blue	36.233
5	DSS 72 IL-6 400X-5.tif:Blue	35.843
6	DSS 72 IL-6 400X-6.tif:Blue	36.075
		35.6367
1	DSS 1111 IL-6 400X-1.tif:Blue	35.203
2	DSS 1111 IL-6 400X-2.tif:Blue	35.659
3	DSS 1111 IL-6 400X-3.tif:Blue	34.713
4	DSS 1111 IL-6 400X-4.tif:Blue	33.964
5	DSS 1111 IL-6 400X-5.tif:Blue	30.213
6	DSS 1111 IL-6 400X-6.tif:Blue	32.329
		33.6802
1	DSS 1132 IL-6 400X-1.tif:Blue	34.759
2	DSS 1132 IL-6 400X-2.tif:Blue	33.523
3	DSS 1132 IL-6 400X-3.tif:Blue	33.157
4	DSS 1132 IL-6 400X-4.tif:Blue	35.972
5	DSS 1132 IL-6 400X-5.tif:Blue	34.723
6	DSS 1132 IL-6 400X-6.tif:Blue	32.928
		34.177
1	DSS+QHCY 1152 IL-6 400X-1.tif:Blue	28.14
2	DSS+QHCY 1152 IL-6 400X-2.tif:Blue	28.517
3	DSS+QHCY 1152 IL-6 400X-3.tif:Blue	28.271
4	DSS+QHCY 1152 IL-6 400X-4.tif:Blue	28.316
5	DSS+QHCY 1152 IL-6 400X-5.tif:Blue	28.779
6	DSS+QHCY 1152 IL-6 400X-6.tif:Blue	27.285
		28.218
1	DSS+QHCY 1115 IL-6 400X-1.tif:Blue	24.166
2	DSS+QHCY 1115 IL-6 400X-2.tif:Blue	23.883
3	DSS+QHCY 1115 IL-6 400X-3.tif:Blue	22.454
4	DSS+QHCY 1115 IL-6 400X-4.tif:Blue	24.788
5	DSS+QHCY 1115 IL-6 400X-5.tif:Blue	23.808
6	DSS+QHCY 1115 IL-6 400X-6.tif:Blue	22.817
		23.6527
1	DSS+QHCY 1137 IL-6 400X-1.tif:Blue	30.241
2	DSS+QHCY 1137 IL-6 400X-2.tif:Blue	30.542
3	DSS+QHCY 1137 IL-6 400X-3.tif:Blue	31.106
4	DSS+QHCY 1137 IL-6 400X-4.tif:Blue	30.472
5	DSS+QHCY 1137 IL-6 400X-5.tif:Blue	30.421
6	DSS+QHCY 1137 IL-6 400X-6.tif:Blue	29.996
		30.463
1	DSS+QHCY 174 IL-6 400X-1.tif:Blue	23.194
2	DSS+QHCY 174 IL-6 400X-2.tif:Blue	22.933
3	DSS+QHCY 174 IL-6 400X-3.tif:Blue	22.756
4	DSS+QHCY 174 IL-6 400X-4.tif:Blue	22.273
5	DSS+QHCY 174 IL-6 400X-5.tif:Blue	23.095
6	DSS+QHCY 174 IL-6 400X-6.tif:Blue	22.972
		22.8705
1	DSS+QHCY 148 IL-6 400X-1.tif:Blue	22.872
2	DSS+QHCY 148 IL-6 400X-2.tif:Blue	22.255
3	DSS+QHCY 148 IL-6 400X-3.tif:Blue	24.374
4	DSS+QHCY 148 IL-6 400X-4.tif:Blue	23.057
5	DSS+QHCY 148 IL-6 400X-5.tif:Blue	25.226
6	DSS+QHCY 148 IL-6 400X-6.tif:Blue	23.186
		23.495
1	DSS+QHCY 73 IL-6 400X-1.tif:Blue	24.644
2	DSS+QHCY 73 IL-6 400X-2.tif:Blue	25.81
3	DSS+QHCY 73 IL-6 400X-3.tif:Blue	25.357
4	DSS+QHCY 73 IL-6 400X-4.tif:Blue	26.452
5	DSS+QHCY 73 IL-6 400X-5.tif:Blue	25.324
6	DSS+QHCY 73 IL-6 400X-6.tif:Blue	25.519
		25.5177
1	DSS+Mesalazine 93 IL-6 400X-1.tif:Blue	24.938
2	DSS+Mesalazine 93 IL-6 400X-2.tif:Blue	25.641
3	DSS+Mesalazine 93 IL-6 400X-3.tif:Blue	24.974
4	DSS+Mesalazine 93 IL-6 400X-4.tif:Blue	24.91
5	DSS+Mesalazine 93 IL-6 400X-5.tif:Blue	25.429
6	DSS+Mesalazine 93 IL-6 400X-6.tif:Blue	24.84
		25.122
1	DSS+Mesalazine 83 IL-6 400X-1.tif:Blue	24.841
2	DSS+Mesalazine 83 IL-6 400X-2.tif:Blue	25.363
3	DSS+Mesalazine 83 IL-6 400X-3.tif:Blue	25.348
4	DSS+Mesalazine 83 IL-6 400X-4.tif:Blue	25.183
5	DSS+Mesalazine 83 IL-6 400X-5.tif:Blue	25.13
6	DSS+Mesalazine 83 IL-6 400X-6.tif:Blue	25.231
		25.1827
1	DSS+Mesalazine 169 IL-6 400X-1.tif:Blue	24.752
2	DSS+Mesalazine 169 IL-6 400X-2.tif:Blue	24.381
3	DSS+Mesalazine 169 IL-6 400X-3.tif:Blue	23.617
4	DSS+Mesalazine 169 IL-6 400X-4.tif:Blue	23.512
5	DSS+Mesalazine 169 IL-6 400X-5.tif:Blue	23.054
6	DSS+Mesalazine 169 IL-6 400X-6.tif:Blue	26.743
		24.3432
1	DSS+Mesalazine 101 IL-6 400X-1.tif:Blue	24.001
2	DSS+Mesalazine 101 IL-6 400X-2.tif:Blue	26.327
3	DSS+Mesalazine 101 IL-6 400X-3.tif:Blue	28.672
4	DSS+Mesalazine 101 IL-6 400X-4.tif:Blue	26.083
5	DSS+Mesalazine 101 IL-6 400X-5.tif:Blue	27.506
6	DSS+Mesalazine 101 IL-6 400X-6.tif:Blue	27.734
		26.7205
1	DSS+Mesalazine 65 IL-6 400X-1.tif:Blue	28.433
2	DSS+Mesalazine 65 IL-6 400X-2.tif:Blue	28.959
3	DSS+Mesalazine 65 IL-6 400X-3.tif:Blue	27.584
4	DSS+Mesalazine 65 IL-6 400X-4.tif:Blue	27.609
5	DSS+Mesalazine 65 IL-6 400X-5.tif:Blue	26.98
6	DSS+Mesalazine 65 IL-6 400X-6.tif:Blue	27.963
		27.9213
1	DSS+Mesalazine 1135 IL-6 400X-1.tif:Blue	22.559
2	DSS+Mesalazine 1135 IL-6 400X-2.tif:Blue	22.845
3	DSS+Mesalazine 1135 IL-6 400X-3.tif:Blue	25.259
4	DSS+Mesalazine 1135 IL-6 400X-4.tif:Blue	24.056
5	DSS+Mesalazine 1135 IL-6 400X-5.tif:Blue	24.953
6	DSS+Mesalazine 1135 IL-6 400X-6.tif:Blue	24.685
		24.0595

## Sheet: Figure4C IL-1β
	Label	%Area		Control	DSS	DSS+QHCY	DSS+Mesalazine
1	Control 122 IL-1β 400x-1.tif:Blue	0.551		0.4795	9.82483	6.38567	5.29733
2	Control 122 IL-1β 400x-2.tif:Blue	0.52		1.83017	13.5167	7.09717	4.51783
3	Control 122 IL-1β 400x-3.tif:Blue	0.438		1.90783	11.1112	8.0745	8.19233
4	Control 122 IL-1β 400x-4.tif:Blue	0.429		1.96583	16.222	7.14133	4.6185
5	Control 122 IL-1β 400x-5 tif:Blue	0.458		2.68633	10.0037	9.594	7.35767
6	Control 122 IL-1β 400x-6.tif:Blue	0.481		0.505667	12.2815	8.24367	9.3755
		0.4795
1	Control 107 IL-1β 400x-1.tif:Blue	1.93
2	Control 107 IL-1β 400x-2.tif:Blue	1.122
3	Control 107 IL-1β 400x-3.tif:Blue	2.29
4	Control 107 IL-1β 400x-4.tif:Blue	2.024
5	Control 107 IL-1β 400x-5.tif:Blue	1.577
6	Control 107 IL-1β 400x-6.tif:Blue	2.038
		1.83017
1	Control 168 IL-1β 400x-1.tif:Blue	1.534
2	Control 168 IL-1β 400x-2.tif:Blue	2.097
3	Control 168 IL-1β 400x-3.tif:Blue	2.437
4	Control 168 IL-1β 400x-4.tif:Blue	1.538
5	Control 168 IL-1β 400x-5.tif:Blue	2.031
6	Control 168 IL-1β 400x-6.tif:Blue	1.81
		1.90783
1	Control 1103 IL-1β 400x-1.tif:Blue	2.44
2	Control 1103 IL-1β 400x-2.tif:Blue	1.337
3	Control 1103 IL-1β 400x-3.tif:Blue	2.302
4	Control 1103 IL-1β 400x-4.tif:Blue	1.874
5	Control 1103 IL-1β 400x-5.tif:Blue	1.99
6	Control 1103 IL-1β 400x-6.tif:Blue	1.852
		1.96583
1	Control 143 IL-1β 400-1.tif:Blue	2.904
2	Control 143 IL-1β 400-2.tif:Blue	1.544
3	Control 143 IL-1β 400-3.tif:Blue	2.292
4	Control 143 IL-1β 400-4.tif:Blue	3.322
5	Control 143 IL-1β 400-5.tif:Blue	3.172
6	Control 143 IL-1β 400-6.tif:Blue	2.884
		2.68633
1	Control 1150 IL-1β 400x-1.tif:Blue	0.496
2	Control 1150 IL-1β 400x-2.tif:Blue	0.475
3	Control 1150 IL-1β 400x-3.tif:Blue	0.481
4	Control 1150 IL-1β 400x-4.tif:Blue	0.599
5	Control 1150 IL-1β 400x-5.tif:Blue	0.432
6	Control 1150 IL-1β 400x-6.tif:Blue	0.551
		0.505667
1	DSS 1112 IL-1β 400x-1.tif:Blue	10.514
2	DSS 1112 IL-1β 400x-2.tif:Blue	10.062
3	DSS 1112 IL-1β 400x-3.tif:Blue	9.007
4	DSS 1112 IL-1β 400x-4.tif:Blue	10.373
5	DSS 1112 IL-1β 400x-5.tif:Blue	9.197
6	DSS 1112 IL-1β 400x-6.tif:Blue	9.796
		9.82483
1	DSS 74 IL-1β 400x-1.tif:Blue	13.999
2	DSS 74 IL-1β 400x-2.tif:Blue	14.239
3	DSS 74 IL-1β 400x-3.tif:Blue	14.627
4	DSS 74 IL-1β 400x-4.tif:Blue	14.06
5	DSS 74 IL-1β 400x-5.tif:Blue	10.404
6	DSS 74 IL-1β 400x-6.tif:Blue	13.771
		13.5167
1	DSS 116 IL-1β 400x-1.tif:Blue	10.736
2	DSS 116 IL-1β 400x-2.tif:Blue	11.01
3	DSS 116 IL-1β 400x-3.tif:Blue	10.425
4	DSS 116 IL-1β 400x-4.tif:Blue	10.489
5	DSS 116 IL-1β 400x-5.tif:Blue	12.241
6	DSS 116 IL-1β 400x-6.tif:Blue	11.766
		11.1112
1	DSS 72 IL-1β 400x-1.tif:Blue	16.303
2	DSS 72 IL-1β 400x-2.tif:Blue	16.526
3	DSS 72 IL-1β 400x-3.tif:Blue	16.234
4	DSS 72 IL-1β 400x-4.tif:Blue	16.441
5	DSS 72 IL-1β 400x-5.tif:Blue	15.728
6	DSS 72 IL-1β 400x-6.tif:Blue	16.1
		16.222
1	DSS 1111 IL-1β 400x-1.tif:Blue	10.255
2	DSS 1111 IL-1β 400x-2.tif:Blue	9.575
3	DSS 1111 IL-1β 400x-3.tif:Blue	10.047
4	DSS 1111 IL-1β 400x-4.tif:Blue	10.091
5	DSS 1111 IL-1β 400x-5.tif:Blue	10.072
6	DSS 1111 IL-1β 400x-6.tif:Blue	9.982
		10.0037
1	DSS 1132 IL-1β 400x-1.tif:Blue	12.615
2	DSS 1132 IL-1β 400x-2.tif:Blue	12.883
3	DSS 1132 IL-1β 400x-3.tif:Blue	11.424
4	DSS 1132 IL-1β 400x-4.tif:Blue	12.032
5	DSS 1132 IL-1β 400x-5.tif:Blue	12.628
6	DSS 1132 IL-1β 400x-6.tif:Blue	12.107
		12.2815
1	DSS+QHCY 1152 IL-1β 400x-1.tif:Blue	6.474
2	DSS+QHCY 1152 IL-1β 400x-2.tif:Blue	6.498
3	DSS+QHCY 1152 IL-1β 400x-3.tif:Blue	6.693
4	DSS+QHCY 1152 IL-1β 400x-4.tif:Blue	5.984
5	DSS+QHCY 1152 IL-1β 400x-5.tif:Blue	6.586
6	DSS+QHCY 1152 IL-1β 400x-6.tif:Blue	6.079
		6.38567
1	DSS+QHCY 1115 IL-1β 400x-1.tif:Blue	7.615
2	DSS+QHCY 1115 IL-1β 400x-2.tif:Blue	6.835
3	DSS+QHCY 1115 IL-1β 400x-3.tif:Blue	7.015
4	DSS+QHCY 1115 IL-1β 400x-4.tif:Blue	6.354
5	DSS+QHCY 1115 IL-1β 400x-5.tif:Blue	7.099
6	DSS+QHCY 1115 IL-1β 400x-6.tif:Blue	7.665
		7.09717
1	DSS+QHCY 1137 IL-1β 400x-1.tif:Blue	8.102
2	DSS+QHCY 1137 IL-1β 400x-2.tif:Blue	8.057
3	DSS+QHCY 1137 IL-1β 400x-3.tif:Blue	7.795
4	DSS+QHCY 1137 IL-1β 400x-4.tif:Blue	8.38
5	DSS+QHCY 1137 IL-1β 400x-5.tif:Blue	8.023
6	DSS+QHCY 1137 IL-1β 400x-6.tif:Blue	8.09
		8.0745
1	DSS+QHCY 174 IL-1β 400x-1.tif:Blue	7.383
2	DSS+QHCY 174 IL-1β 400x-2.tif:Blue	7.891
3	DSS+QHCY 174 IL-1β 400x-3.tif:Blue	7.122
4	DSS+QHCY 174 IL-1β 400x-4.tif:Blue	7.015
5	DSS+QHCY 174 IL-1β 400x-5.tif:Blue	7.187
6	DSS+QHCY 174 IL-1β 400x-6.tif:Blue	6.25
		7.14133
1	DSS+QHCY 148 IL-1β 400x-1.tif:Blue	9.636
2	DSS+QHCY 148 IL-1β 400x-2.tif:Blue	9.458
3	DSS+QHCY 148 IL-1β 400x-3.tif:Blue	9.768
4	DSS+QHCY 148 IL-1β 400x-4.tif:Blue	9.701
5	DSS+QHCY 148 IL-1β 400x-5.tif:Blue	9.089
6	DSS+QHCY 148 IL-1β 400x-6.tif:Blue	9.912
		9.594
1	DSS+QHCY 73 IL-1β 400x-1.tif:Blue	8.083
2	DSS+QHCY 73 IL-1β 400x-2.tif:Blue	8.32
3	DSS+QHCY 73 IL-1β 400x-3.tif:Blue	8.097
4	DSS+QHCY 73 IL-1β 400x-4.tif:Blue	8.235
5	DSS+QHCY 73 IL-1β 400x-5.tif:Blue	8.117
6	DSS+QHCY 73 IL-1β 400x-6.tif:Blue	8.61
		8.24367
1	DSS+Mesalazine 93 IL-1β 400X-1.tif:Blue	4.733
2	DSS+Mesalazine 93 IL-1β 400X-2.tif:Blue	4.924
3	DSS+Mesalazine 93 IL-1β 400X-3.tif:Blue	5.403
4	DSS+Mesalazine 93 IL-1β 400X-4.tif:Blue	4.95
5	DSS+Mesalazine 93 IL-1β 400X-5.tif:Blue	6.03
6	DSS+Mesalazine 93 IL-1β 400X-6.tif:Blue	5.744
		5.29733
1	DSS+Mesalazine 83 IL-1β 400X-1.tif:Blue	4.4
2	DSS+Mesalazine 83 IL-1β 400X-2.tif:Blue	4.768
3	DSS+Mesalazine 83 IL-1β 400X-3.tif:Blue	4.715
4	DSS+Mesalazine 83 IL-1β 400X-4.tif:Blue	4.004
5	DSS+Mesalazine 83 IL-1β 400X-5.tif:Blue	4.61
6	DSS+Mesalazine 83 IL-1β 400X-6.tif:Blue	4.61
		4.51783
1	DSS+Mesalazine 169 IL-1β 400X-1.tif:Blue	7.841
2	DSS+Mesalazine 169 IL-1β 400X-2.tif:Blue	7.998
3	DSS+Mesalazine 169 IL-1β 400X-3.tif:Blue	7.679
4	DSS+Mesalazine 169 IL-1β 400X-4.tif:Blue	8.078
5	DSS+Mesalazine 169 IL-1β 400X-5.tif:Blue	8.635
6	DSS+Mesalazine 169 IL-1β 400X-6.tif:Blue	8.923
	Label	8.19233
1	DSS+Mesalazine 101 IL-1β 400X-1.tif:Blue	4.263
2	DSS+Mesalazine 101 IL-1β 400X-2.tif:Blue	4.311
3	DSS+Mesalazine 101 IL-1β 400X-3.tif:Blue	5.393
4	DSS+Mesalazine 101 IL-1β 400X-4.tif:Blue	4.198
5	DSS+Mesalazine 101 IL-1β 400X-5.tif:Blue	5.004
6	DSS+Mesalazine 101 IL-1β 400X-6.tif:Blue	4.542
		4.6185
1	DSS+Mesalazine 65 IL-1β 400X-1.tif:Blue	7.06
2	DSS+Mesalazine 65 IL-1β 400X-2.tif:Blue	6.672
3	DSS+Mesalazine 65 IL-1β 400X-3.tif:Blue	7.961
4	DSS+Mesalazine 65 IL-1β 400X-4.tif:Blue	6.935
5	DSS+Mesalazine 65 IL-1β 400X-5.tif:Blue	7.768
6	DSS+Mesalazine 65 IL-1β 400X-6.tif:Blue	7.75
		7.35767
1	DSS+Mesalazine 1135 IL-1β 400X-1.tif:Blue	9.128
2	DSS+Mesalazine 1135 IL-1β 400X-2.tif:Blue	9.437
3	DSS+Mesalazine 1135 IL-1β 400X-3.tif:Blue	10.428
4	DSS+Mesalazine 1135 IL-1β 400X-4.tif:Blue	9.148
5	DSS+Mesalazine 1135 IL-1β 400X-5.tif:Blue	8.512
6	DSS+Mesalazine 1135 IL-1β 400X-6.tif:Blue	9.6
		9.3755
