# Supplementary material for: Qing Hua Chang Yin alleviates chronic colitis of mice by protecting intestinal barrier function and improving colonic microflora
Source: Front Pharmacol. 2023 Jul 27;14:1176579. doi: 10.3389/fphar.2023.1176579 (PMC10413571; doi:10.3389/fphar.2023.1176579)
Supplement: Supplementary file 2 [file Table3.XLSX]

## Sheet: Figure5A ZO-1
	Label	%Area		Control	DSS	DSS+QHCY	DSS+Mesalazine
1	Control 122 ZO-1 400X0001.tif:Blue	14.063		17.2712	6.14567	18.9252	15.2858
2	Control 122 ZO-1 400X0002.tif:Blue	17.986		22.5168	6.76667	18.2763	16.421
3	Control 122 ZO-1 400X0003.tif:Blue	17.521		26.3605	6.261	18.7535	19.2727
4	Control 122 ZO-1 400X0004.tif:Blue	17.452		25.5913	5.20217	12.9543	18.4555
5	Control 122 ZO-1 400X0005.tif:Blue	18.675		22.2408	6.35433	19.1198	24.0582
6	Control 122 ZO-1 400X0006.tif:Blue	17.93		26.2925	8.89367	25.9105	18.0793
		17.2712
1	Control 107 ZO-1 400X0001.tif:Blue	23.529
2	Control 107 ZO-1 400X0002.tif:Blue	22.539
3	Control 107 ZO-1 400X0003.tif:Blue	18.798
4	Control 107 ZO-1 400X0004.tif:Blue	23.402
5	Control 107 ZO-1 400X0005.tif:Blue	23.288
6	Control 107 ZO-1 400X0006.tif:Blue	23.545
		22.5168
1	Control 168 ZO-1 400X0001.tif:Blue	26.725
2	Control 168 ZO-1 400X0002.tif:Blue	25.059
3	Control 168 ZO-1 400X0003.tif:Blue	26.765
4	Control 168 ZO-1 400X0004.tif:Blue	24.451
5	Control 168 ZO-1 400X0005.tif:Blue	27.375
6	Control 168 ZO-1 400X0006.tif:Blue	27.788
		26.3605
1	Control 1103 ZO-1 400X0001.tif:Blue	25.913
2	Control 1103 ZO-1 400X0002.tif:Blue	25.686
3	Control 1103 ZO-1 400X0003.tif:Blue	24.616
4	Control 1103 ZO-1 400X0004.tif:Blue	25.929
5	Control 1103 ZO-1 400X0005.tif:Blue	25.798
6	Control 1103 ZO-1 400X0006.tif:Blue	25.606
		25.5913
1	Control 143 ZO-1 400X0001.tif:Blue	20.252
2	Control 143 ZO-1 400X0002.tif:Blue	21.797
3	Control 143 ZO-1 400X0003.tif:Blue	22.334
4	Control 143 ZO-1 400X0004.tif:Blue	20.966
5	Control 143 ZO-1 400X0005.tif:Blue	22.467
6	Control 143 ZO-1 400X0006.tif:Blue	25.629
		22.2408
1	Control 1150 ZO-1 400X0001.tif:Blue	26.549
2	Control 1150 ZO-1 400X0002.tif:Blue	25.854
3	Control 1150 ZO-1 400X0003.tif:Blue	26.555
4	Control 1150 ZO-1 400X0004.tif:Blue	26.089
5	Control 1150 ZO-1 400X0005.tif:Blue	26.043
6	Control 1150 ZO-1 400X0006.tif:Blue	26.665
		26.2925
1	DSS 1112 ZO-1 400X0001.tif:Blue	5.369
2	DSS 1112 ZO-1 400X0002.tif:Blue	6.777
3	DSS 1112 ZO-1 400X0003.tif:Blue	5.668
4	DSS 1112 ZO-1 400X0004.tif:Blue	6.766
5	DSS 1112 ZO-1 400X0005.tif:Blue	5.472
6	DSS 1112 ZO-1 400X0006.tif:Blue	6.822
		6.14567
1	DSS 74 ZO-1 400X0001.tif:Blue	7.188
2	DSS 74 ZO-1 400X0002.tif:Blue	7.024
3	DSS 74 ZO-1 400X0003.tif:Blue	6.476
4	DSS 74 ZO-1 400X0004.tif:Blue	6.471
5	DSS 74 ZO-1 400X0005.tif:Blue	6.261
6	DSS 74 ZO-1 400X0006.tif:Blue	7.18
		6.76667
1	DSS 116 ZO-1 400X0001.tif:Blue	6.202
2	DSS 116 ZO-1 400X0002.tif:Blue	6.687
3	DSS 116 ZO-1 400X0003.tif:Blue	6.612
4	DSS 116 ZO-1 400X0004.tif:Blue	6.103
5	DSS 116 ZO-1 400X0005.tif:Blue	5.625
6	DSS 116 ZO-1 400X0006.tif:Blue	6.337
		6.261
1	DSS 72 ZO-1 400X0001.tif:Blue	5.789
2	DSS 72 ZO-1 400X0002.tif:Blue	5.344
3	DSS 72 ZO-1 400X0003.tif:Blue	5.179
4	DSS 72 ZO-1 400X0004.tif:Blue	5.572
5	DSS 72 ZO-1 400X0005.tif:Blue	4.499
6	DSS 72 ZO-1 400X0006.tif:Blue	4.83
		5.20217
1	DSS 1111 ZO-1 400X0001.tif:Blue	6.681
2	DSS 1111 ZO-1 400X0002.tif:Blue	6.291
3	DSS 1111 ZO-1 400X0003.tif:Blue	6.707
4	DSS 1111 ZO-1 400X0004.tif:Blue	5.279
5	DSS 1111 ZO-1 400X0005.tif:Blue	6.302
6	DSS 1111 ZO-1 400X0006.tif:Blue	6.866
		6.35433
1	DSS 1132 ZO-1 400X0001.tif:Blue	8.954
2	DSS 1132 ZO-1 400X0002.tif:Blue	9.581
3	DSS 1132 ZO-1 400X0003.tif:Blue	8.164
4	DSS 1132 ZO-1 400X0004.tif:Blue	9.281
5	DSS 1132 ZO-1 400X0005.tif:Blue	8.482
6	DSS 1132 ZO-1 400X0006.tif:Blue	8.9
		8.89367
1	DSS+QHCY 1152 ZO-1 400x0001.tif:Blue	19.418
2	DSS+QHCY 1152 ZO-1 400x0002.tif:Blue	19.334
3	DSS+QHCY 1152 ZO-1 400x0003.tif:Blue	18.208
4	DSS+QHCY 1152 ZO-1 400x0004.tif:Blue	19.64
5	DSS+QHCY 1152 ZO-1 400x0005.tif:Blue	18.231
6	DSS+QHCY 1152 ZO-1 400x0006.tif:Blue	18.72
		18.9252
1	DSS+QHCY 1115 ZO-1 400X0001.tif:Blue	18.424
2	DSS+QHCY 1115 ZO-1 400X0002.tif:Blue	17.327
3	DSS+QHCY 1115 ZO-1 400X0003.tif:Blue	18.359
4	DSS+QHCY 1115 ZO-1 400X0004.tif:Blue	18.253
5	DSS+QHCY 1115 ZO-1 400X0005.tif:Blue	18.783
6	DSS+QHCY 1115 ZO-1 400X0006.tif:Blue	18.512
		18.2763
1	DSS+QHCY 1137 ZO-1 400X0001.tif:Blue	18.944
2	DSS+QHCY 1137 ZO-1 400X0002.tif:Blue	18.127
3	DSS+QHCY 1137 ZO-1 400X0003.tif:Blue	17.537
4	DSS+QHCY 1137 ZO-1 400X0004.tif:Blue	20.045
5	DSS+QHCY 1137 ZO-1 400X0005.tif:Blue	18.301
6	DSS+QHCY 1137 ZO-1 400X0006.tif:Blue	19.567
		18.7535
1	DSS+QHCY 174 ZO-1 400x0001.tif:Blue	13.4
2	DSS+QHCY 174 ZO-1 400x0002.tif:Blue	13.226
3	DSS+QHCY 174 ZO-1 400x0003.tif:Blue	12.901
4	DSS+QHCY 174 ZO-1 400x0004.tif:Blue	11.728
5	DSS+QHCY 174 ZO-1 400x0005.tif:Blue	14.183
6	DSS+QHCY 174 ZO-1 400x0006.tif:Blue	12.288
		12.9543
1	DSS+QHCY 148 ZO-1 400x0001.tif:Blue	18.983
2	DSS+QHCY 148 ZO-1 400x0002.tif:Blue	19.853
3	DSS+QHCY 148 ZO-1 400x0003.tif:Blue	19.525
4	DSS+QHCY 148 ZO-1 400x0004.tif:Blue	19.23
5	DSS+QHCY 148 ZO-1 400x0005.tif:Blue	18.917
6	DSS+QHCY 148 ZO-1 400x0006.tif:Blue	18.211
		19.1198
1	DSS+QHCY 73 ZO-1 400x0001.tif:Blue	26.902
2	DSS+QHCY 73 ZO-1 400x0002.tif:Blue	25.081
3	DSS+QHCY 73 ZO-1 400x0003.tif:Blue	25.322
4	DSS+QHCY 73 ZO-1 400x0004.tif:Blue	26.106
5	DSS+QHCY 73 ZO-1 400x0005.tif:Blue	25.657
6	DSS+QHCY 73 ZO-1 400x0006.tif:Blue	26.395
		25.9105
1	DSS+Mesalazine 93 ZO-1 400X0001.tif:Blue	14.307
2	DSS+Mesalazine 93 ZO-1 400X0002.tif:Blue	14.311
3	DSS+Mesalazine 93 ZO-1 400X0003.tif:Blue	15.725
4	DSS+Mesalazine 93 ZO-1 400X0004.tif:Blue	15.29
5	DSS+Mesalazine 93 ZO-1 400X0005.tif:Blue	14.31
6	DSS+Mesalazine 93 ZO-1 400X0006.tif:Blue	17.772
		15.2858
1	DSS+Mesalazine 83 ZO-1 400X0001.tif:Blue	17.006
2	DSS+Mesalazine 83 ZO-1 400X0002.tif:Blue	15.252
3	DSS+Mesalazine 83 ZO-1 400X0003.tif:Blue	16.471
4	DSS+Mesalazine 83 ZO-1 400X0004.tif:Blue	15.174
5	DSS+Mesalazine 83 ZO-1 400X0005.tif:Blue	18.985
4	DSS+Mesalazine 83 ZO-1 400X0006.tif:Blue	15.638
		16.421
1	DSS+Mesalazine 169 ZO-1 400X0001.tif:Blue	19.757
2	DSS+Mesalazine 169 ZO-1 400X0002.tif:Blue	19.402
3	DSS+Mesalazine 169 ZO-1 400X0003.tif:Blue	19.529
4	DSS+Mesalazine 169 ZO-1 400X0004.tif:Blue	19.318
5	DSS+Mesalazine 169 ZO-1 400X0005.tif:Blue	19.444
6	DSS+Mesalazine 169 ZO-1 400X0006.tif:Blue	18.186
		19.2727
1	DSS+Mesalazine 101 ZO-1 400X0001.tif:Blue	18.652
2	DSS+Mesalazine 101 ZO-1 400X0002.tif:Blue	18.382
3	DSS+Mesalazine 101 ZO-1 400X0003.tif:Blue	18.153
4	DSS+Mesalazine 101 ZO-1 400X0004.tif:Blue	18.401
5	DSS+Mesalazine 101 ZO-1 400X0005.tif:Blue	18.447
6	DSS+Mesalazine 101 ZO-1 400X0006.tif:Blue	18.698
		18.4555
1	DSS+Mesalazine 65 ZO-1 400X0001.tif:Blue	25.308
2	DSS+Mesalazine 65 ZO-1 400X0002.tif:Blue	23.941
3	DSS+Mesalazine 65 ZO-1 400X0003.tif:Blue	26.804
4	DSS+Mesalazine 65 ZO-1 400X0004.tif:Blue	22.238
5	DSS+Mesalazine 65 ZO-1 400X0005.tif:Blue	24.141
6	DSS+Mesalazine 65 ZO-1 400X0006.tif:Blue	21.917
		24.0582
1	DSS+Mesalazine 1135 ZO-1 400X0001.tif:Blue	16.944
2	DSS+Mesalazine 1135 ZO-1 400X0002.tif:Blue	18.916
3	DSS+Mesalazine 1135 ZO-1 400X0003.tif:Blue	19.42
4	DSS+Mesalazine 1135 ZO-1 400X0004.tif:Blue	17.615
5	DSS+Mesalazine 1135 ZO-1 400X0005.tif:Blue	17.857
6	DSS+Mesalazine 1135 ZO-1 400X0006.tif:Blue	17.724
		18.0793

## Sheet: Figure5B Occludin
	Label	%Area		Control	DSS	DSS+QHCY	DSS+Mesalazine
1	Control 122 occludin 400x0001.tif:Blue	14.223		12.5908	2.58583	8.0385	8.648
2	Control 122 occludin 400x0002.tif:Blue	16.073		14.4865	3.94967	7.778	8.50833
3	Control 122 occludin 400x0003.tif:Blue	10.069		16.047	4.20033	6.54583	7.76033
4	Control 122 occludin 400x0004.tif:Blue	10.19		12.861	4.82233	8.0845	7.42783
4	Control 122 occludin 400x0005.tif:Blue	12.68		12.9458	4.20183	8.066	8.1335
3	Control 122 occludin 400x0006.tif:Blue	12.31		11.3887	3.98783	9.11767	8.70667
		12.5908
1	Control 107 occludin 400x0001.tif:Blue	14.612
2	Control 107 occludin 400x0002.tif:Blue	14.144
3	Control 107 occludin 400x0003.tif:Blue	13.506
4	Control 107 occludin 400x0004.tif:Blue	16.6
5	Control 107 occludin 400x0005.tif:Blue	16.199
4	Control 107 occludin 400x0006.tif:Blue	11.858
		14.4865
1	Control 168 occludin 400x0001.tif:Blue	16.099
2	Control 168 occludin 400x0002.tif:Blue	16.267
3	Control 168 occludin 400x0003.tif:Blue	17.039
4	Control 168 occludin 400x0004.tif:Blue	15.313
5	Control 168 occludin 400x0005.tif:Blue	15.693
6	Control 168 occludin 400x0006.tif:Blue	15.871
		16.047
1	Control 1103 occludin 400x0001.tif:Blue	11.565
2	Control 1103 occludin 400x0002.tif:Blue	13.228
3	Control 1103 occludin 400x0003.tif:Blue	13.868
4	Control 1103 occludin 400x0004.tif:Blue	14.359
5	Control 1103 occludin 400x0005.tif:Blue	13.167
6	Control 1103 occludin 400x0006.tif:Blue	10.979
		12.861
1	Control 143 occludin 400x0001.tif:Blue	14.251
2	Control 143 occludin 400x0002.tif:Blue	10.146
3	Control 143 occludin 400x0003.tif:Blue	13.228
4	Control 143 occludin 400x0004.tif:Blue	12.618
5	Control 143 occludin 400x0005.tif:Blue	13.823
6	Control 143 occludin 400x0006.tif:Blue	13.609
		12.9458
1	Control 1150 occludin M 400x0001.tif:Blue	11.223
2	Control 1150 occludin M 400x0002.tif:Blue	10.998
3	Control 1150 occludin M 400x0003.tif:Blue	10.57
4	Control 1150 occludin M 400x0004.tif:Blue	10.851
5	Control 1150 occludin M 400x0005.tif:Blue	11.053
6	Control 1150 occludin M 400x0006.tif:Blue	13.637
		11.3887
1	DSS 1112 occludin 400x0001.tif:Blue	2.989
2	DSS 1112 occludin 400x0002.tif:Blue	2.081
3	DSS 1112 occludin 400x0003.tif:Blue	2.474
4	DSS 1112 occludin 400x0004.tif:Blue	2.695
5	DSS 1112 occludin 400x0005.tif:Blue	2.58
6	DSS 1112 occludin 400x0006.tif:Blue	2.696
		2.58583
1	DSS 74 occludin 400x0001.tif:Blue	3.745
2	DSS 74 occludin 400x0002.tif:Blue	3.994
3	DSS 74 occludin 400x0003.tif:Blue	4.54
4	DSS 74 occludin 400x0004.tif:Blue	3.749
5	DSS 74 occludin 400x0005.tif:Blue	4.251
6	DSS 74 occludin 400x0006.tif:Blue	3.419
		3.94967
1	DSS 116 occludin 400x0001.tif:Blue	4.029
2	DSS 116 occludin 400x0002.tif:Blue	3.258
3	DSS 116 occludin 400x0003.tif:Blue	4.901
4	DSS 116 occludin 400x0004.tif:Blue	3.981
5	DSS 116 occludin 400x0005.tif:Blue	4.623
6	DSS 116 occludin 400x0006.tif:Blue	4.41
		4.20033
1	DSS 72 occludin 400x0001.tif:Blue	4.573
2	DSS 72 occludin 400x0002.tif:Blue	4.632
3	DSS 72 occludin 400x0003.tif:Blue	5.262
4	DSS 72 occludin 400x0004.tif:Blue	4.543
5	DSS 72 occludin 400x0005.tif:Blue	4.981
6	DSS 72 occludin 400x0006.tif:Blue	4.102
		4.82233
1	DSS 1111 occludin 400x0001.tif:Blue	3.872
2	DSS 1111 occludin 400x0002.tif:Blue	4.484
3	DSS 1111 occludin 400x0003.tif:Blue	4.137
4	DSS 1111 occludin 400x0004.tif:Blue	4.181
5	DSS 1111 occludin 400x0005.tif:Blue	4.337
6	DSS 1111 occludin 400x0006.tif:Blue	4.2
		4.20183
1	DSS 1132 occludin 400x0001.tif:Blue	3.795
2	DSS 1132 occludin 400x0002.tif:Blue	4.634
3	DSS 1132 occludin 400x0003.tif:Blue	3.354
4	DSS 1132 occludin 400x0004.tif:Blue	4.166
5	DSS 1132 occludin 400x0005.tif:Blue	3.955
6	DSS 1132 occludin 400x0006.tif:Blue	4.023
		3.98783
1	DSS+QHCY 1152 occludin 400x0001.tif:Blue	6.865
2	DSS+QHCY 1152 occludin 400x0002.tif:Blue	6.524
3	DSS+QHCY 1152 occludin 400x0003.tif:Blue	8.918
4	DSS+QHCY 1152 occludin 400x0004.tif:Blue	8.708
5	DSS+QHCY 1152 occludin 400x0005.tif:Blue	9.212
6	DSS+QHCY 1152 occludin 400x0006.tif:Blue	8.004
		8.0385
1	DSS+QHCY 1115 occludin 400x0001.tif:Blue	7.54
2	DSS+QHCY 1115 occludin 400x0002.tif:Blue	7.461
3	DSS+QHCY 1115 occludin 400x0003.tif:Blue	8.157
4	DSS+QHCY 1115 occludin 400x0004.tif:Blue	8.063
5	DSS+QHCY 1115 occludin 400x0005.tif:Blue	7.806
6	DSS+QHCY 1115 occludin 400x0006.tif:Blue	7.641
		7.778
1	DSS+QHCY 1137 occludin 400x0001.tif:Blue	6.938
2	DSS+QHCY 1137 occludin 400x0002.tif:Blue	5.574
3	DSS+QHCY 1137 occludin 400x0003.tif:Blue	6.417
4	DSS+QHCY 1137 occludin 400x0004.tif:Blue	6.827
5	DSS+QHCY 1137 occludin 400x0005.tif:Blue	6.878
6	DSS+QHCY 1137 occludin 400x0006.tif:Blue	6.641
		6.54583
1	DSS+QHCY 174 occludin 400x0001.tif:Blue	8.57
2	DSS+QHCY 174 occludin 400x0002.tif:Blue	8.069
3	DSS+QHCY 174 occludin 400x0003.tif:Blue	7.706
4	DSS+QHCY 174 occludin 400x0004.tif:Blue	8.212
5	DSS+QHCY 174 occludin 400x0005.tif:Blue	7.901
6	DSS+QHCY 174 occludin 400x0006.tif:Blue	8.049
		8.0845
1	DSS+QHCY 148 occludin 400x0001.tif:Blue	8.345
2	DSS+QHCY 148 occludin 400x0002.tif:Blue	8.028
3	DSS+QHCY 148 occludin 400x0003.tif:Blue	7.928
4	DSS+QHCY 148 occludin 400x0004.tif:Blue	8.391
5	DSS+QHCY 148 occludin 400x0005.tif:Blue	7.724
6	DSS+QHCY 148 occludin 400x0006.tif:Blue	7.98
		8.066
1	DSS+QHCY 73 occludin 400x0001.tif:Blue	9.769
2	DSS+QHCY 73 occludin 400x0002.tif:Blue	9.612
3	DSS+QHCY 73 occludin 400x0003.tif:Blue	8.933
4	DSS+QHCY 73 occludin 400x0004.tif:Blue	8.936
5	DSS+QHCY 73 occludin 400x0005.tif:Blue	8.751
6	DSS+QHCY 73 occludin 400x0006.tif:Blue	8.705
		9.11767
1	DSS+Mesalazine 93 occludin 400x0001.tif:Blue	9.205
2	DSS+Mesalazine 93 occludin 400x0002.tif:Blue	8.557
3	DSS+Mesalazine 93 occludin 400x0003.tif:Blue	9.275
4	DSS+Mesalazine 93 occludin 400x0004.tif:Blue	8.016
5	DSS+Mesalazine 93 occludin 400x0005.tif:Blue	8.276
6	DSS+Mesalazine 93 occludin 400x0006.tif:Blue	8.559
		8.648
1	DSS+Mesalazine 83 occludin 400x0001.tif:Blue	8.831
2	DSS+Mesalazine 83 occludin 400x0002.tif:Blue	8.83
3	DSS+Mesalazine 83 occludin 400x0003.tif:Blue	8.758
4	DSS+Mesalazine 83 occludin 400x0004.tif:Blue	7.967
5	DSS+Mesalazine 83 occludin 400x0005.tif:Blue	7.585
6	DSS+Mesalazine 83 occludin 400x0006.tif:Blue	9.079
		8.50833
1	DSS+Mesalazine 169 occludin 400x0001.tif:Blue	7.954
2	DSS+Mesalazine 169 occludin 400x0002.tif:Blue	7.262
3	DSS+Mesalazine 169 occludin 400x0003.tif:Blue	8.981
4	DSS+Mesalazine 169 occludin 400x0004.tif:Blue	7.609
5	DSS+Mesalazine 169 occludin 400x0005.tif:Blue	7.99
6	DSS+Mesalazine 169 occludin 400x0006.tif:Blue	6.766
		7.76033
1	DSS+Mesalazine 101 occludin 400x0001.tif:Blue	8.368
2	DSS+Mesalazine 101 occludin 400x0002.tif:Blue	7.789
3	DSS+Mesalazine 101 occludin 400x0003.tif:Blue	7.546
4	DSS+Mesalazine 101 occludin 400x0004.tif:Blue	7.57
5	DSS+Mesalazine 101 occludin 400x0005.tif:Blue	6.715
6	DSS+Mesalazine 101 occludin 400x0006.tif:Blue	6.579
		7.42783
1	DSS+Mesalazine 65 occludin 400x0001.tif:Blue	8.179
2	DSS+Mesalazine 65 occludin 400x0002.tif:Blue	7.959
3	DSS+Mesalazine 65 occludin 400x0003.tif:Blue	8.217
4	DSS+Mesalazine 65 occludin 400x0004.tif:Blue	8.581
5	DSS+Mesalazine 65 occludin 400x0005.tif:Blue	8.36
6	DSS+Mesalazine 65 occludin 400x0006.tif:Blue	7.505
		8.1335
1	DSS+Mesalazine 1135 occludin 400x0001.tif:Blue	8.973
2	DSS+Mesalazine 1135 occludin 400x0002.tif:Blue	7.679
3	DSS+Mesalazine 1135 occludin 400x0003.tif:Blue	8.806
4	DSS+Mesalazine 1135 occludin 400x0004.tif:Blue	9.384
5	DSS+Mesalazine 1135 occludin 400x0005.tif:Blue	8.279
6	DSS+Mesalazine 1135 occludin 400x0006.tif:Blue	9.119
		8.70667

## Sheet: Figure5C MUC2
	Label	Area（%）		Control	DSS	DSS+QHCY	DSS+Mesalazine
1	Control 122 MUC2 400X0001.tif:Blue	9.143		8.55667	5.137	8.62483	8.626
2	Control 122 MUC2 400X0002.tif:Blue	9.94		6.70317	7.5895	7.99383	7.67083
3	Control 122 MUC2 400X0003.tif:Blue	8.606		9.55133	5.80317	7.5446	7.728
4	Control 122 MUC2 400X0004.tif:Blue	6.508		13.9287	4.74067	9.3895	8.2906
5	Control 122 MUC2 400X0005.tif:Blue	7.668		10.3185	4.0768	8.8095	9.39033
6	Control 122 MUC2 400X0006.tif:Blue	9.475		10.2632	5.04633	8.2832	8.03383
		8.55667
1	Control 107 MUC2 400X0001.tif:Blue	8.206
2	Control 107 MUC2 400X0002.tif:Blue	7.474
3	Control 107 MUC2 400X0003.tif:Blue	5.629
4	Control 107 MUC2 400X0004.tif:Blue	5.938
5	Control 107 MUC2 400X0005.tif:Blue	5.984
6	Control 107 MUC2 400X0006.tif:Blue	6.988
		6.70317
1	Control 168 MUC2 400X0001.tif:Blue	10.017
2	Control 168 MUC2 400X0002.tif:Blue	7.547
3	Control 168 MUC2 400X0003.tif:Blue	8.674
4	Control 168 MUC2 400X0004.tif:Blue	9.776
5	Control 168 MUC2 400X0005.tif:Blue	11.085
6	Control 168 MUC2 400X0006.tif:Blue	10.209
		9.55133
1	Control 1103 MUC2 400X0001.tif:Blue	14.525
2	Control 1103 MUC2 400X0002.tif:Blue	14.461
3	Control 1103 MUC2 400X0003.tif:Blue	12.085
4	Control 1103 MUC2 400X0004.tif:Blue	14.914
5	Control 1103 MUC2 400X0005.tif:Blue	14.173
6	Control 1103 MUC2 400X0006.tif:Blue	13.414
		13.9287
1	Control 143 MUC2 400X0001.tif:Blue	10.882
2	Control 143 MUC2 400X0002.tif:Blue	10.647
3	Control 143 MUC2 400X0003.tif:Blue	9.68
4	Control 143 MUC2 400X0004.tif:Blue	10.477
5	Control 143 MUC2 400X0005.tif:Blue	9.127
6	Control 143 MUC2 400X0006.tif:Blue	11.098
		10.3185
1	Control 1150 MUC2 400X0001.tif:Blue	10.704
2	Control 1150 MUC2 400X0002.tif:Blue	10.718
3	Control 1150 MUC2 400X0003.tif:Blue	9.357
4	Control 1150 MUC2 400X0004.tif:Blue	8.068
5	Control 1150 MUC2 400X0005.tif:Blue	10.887
6	Control 1150 MUC2 400X0006.tif:Blue	11.845
		10.2632
1	DSS 1112 MUC2 400X0001.tif:Blue	4.474
2	DSS 1112 MUC2 400X0002.tif:Blue	6.934
3	DSS 1112 MUC2 400X0003.tif:Blue	4.883
4	DSS 1112 MUC2 400X0004.tif:Blue	3.583
5	DSS 1112 MUC2 400X0005.tif:Blue	5.243
6	DSS 1112 MUC2 400X0006.tif:Blue	5.705
		5.137
1	DSS 74 MUC2 400X0001.tif:Blue	7.688
2	DSS 74 MUC2 400X0002.tif:Blue	7.937
3	DSS 74 MUC2 400X0003.tif:Blue	7.642
4	DSS 74 MUC2 400X0004.tif:Blue	6.827
5	DSS 74 MUC2 400X0005.tif:Blue	7.934
6	DSS 74 MUC2 400X0006.tif:Blue	7.509
		7.5895
1	DSS 116 MUC2 400X0001.tif:Blue	4.404
2	DSS 116 MUC2 400X0002.tif:Blue	5.555
3	DSS 116 MUC2 400X0003.tif:Blue	5.399
4	DSS 116 MUC2 400X0004.tif:Blue	6.613
5	DSS 116 MUC2 400X0005.tif:Blue	6.221
6	DSS 116 MUC2 400X0006.tif:Blue	6.627
		5.80317
1	DSS 72 MUC2 400X0001.tif:Blue	6.561
2	DSS 72 MUC2 400X0002.tif:Blue	3.428
3	DSS 72 MUC2 400X0003.tif:Blue	1.641
4	DSS 72 MUC2 400X0004.tif:Blue	2.198
5	DSS 72 MUC2 400X0005.tif:Blue	6.911
6	DSS 72 MUC2 400X0006.tif:Blue	7.705
		4.74067
1	DSS 1111 MUC2 400X0001.tif:Blue	6.913
2	DSS 1111 MUC2 400X0002.tif:Blue	2.532
3	DSS 1111 MUC2 400X0003.tif:Blue	6.001
4	DSS 1111 MUC2 400X0004.tif:Blue	5.51
5	DSS 1111 MUC2 400X0005.tif:Blue	2.366
6	DSS 1111 MUC2 400X0006.tif:Blue	3.975
		4.0768
1	DSS 1132 MUC2 400X0001.tif:Blue	2.945
2	DSS 1132 MUC2 400X0002.tif:Blue	5.417
3	DSS 1132 MUC2 400X0003.tif:Blue	5.485
4	DSS 1132 MUC2 400X0004.tif:Blue	4.256
5	DSS 1132 MUC2 400X0005.tif:Blue	6.164
6	DSS 1132 MUC2 400X0006.tif:Blue	6.011
		5.04633
1	DSS+QHCY 1152 MUC2 400X0001.tif:Blue	8.47
2	DSS+QHCY 1152 MUC2 400X0002.tif:Blue	8.497
3	DSS+QHCY 1152 MUC2 400X0003.tif:Blue	9.652
4	DSS+QHCY 1152 MUC2 400X0004.tif:Blue	8.027
5	DSS+QHCY 1152 MUC2 400X0005.tif:Blue	8.807
6	DSS+QHCY 1152 MUC2 400X0006.tif:Blue	8.296
		8.62483
1	DSS+QHCY 1115 MUC2 400X0001.tif:Blue	7.332
2	DSS+QHCY 1115 MUC2 400X0002.tif:Blue	8.195
3	DSS+QHCY 1115 MUC2 400X0003.tif:Blue	8.044
4	DSS+QHCY 1115 MUC2 400X0004.tif:Blue	8.241
5	DSS+QHCY 1115 MUC2 400X0005.tif:Blue	7.971
6	DSS+QHCY 1115 MUC2 400X0006.tif:Blue	8.18
		7.99383
1	DSS+QHCY 1137 MUC2 400X0001.tif:Blue	7.25
2	DSS+QHCY 1137 MUC2 400X0002.tif:Blue	8.381
3	DSS+QHCY 1137 MUC2 400X0003.tif:Blue	8.166
4	DSS+QHCY 1137 MUC2 400X0004.tif:Blue	5.502
5	DSS+QHCY 1137 MUC2 400X0005.tif:Blue	8.424
6	DSS+QHCY 1137 MUC2 400X0006.tif:Blue	8.87
		7.5446
1	DSS+QHCY 174 MUC2 400X0001.tif:Blue	10.622
2	DSS+QHCY 174 MUC2 400X0002.tif:Blue	9.933
3	DSS+QHCY 174 MUC2 400X0003.tif:Blue	8.476
4	DSS+QHCY 174 MUC2 400X0004.tif:Blue	9.119
5	DSS+QHCY 174 MUC2 400X0005.tif:Blue	9.866
6	DSS+QHCY 174 MUC2 400X0006.tif:Blue	8.913
		9.3895
1	DSS+QHCY 148 MUC2 400X0001.tif:Blue	8.582
2	DSS+QHCY 148 MUC2 400X0002.tif:Blue	8.022
3	DSS+QHCY 148 MUC2 400X0003.tif:Blue	8.775
4	DSS+QHCY 148 MUC2 400X0004.tif:Blue	8.925
5	DSS+QHCY 148 MUC2 400X0005.tif:Blue	8.405
6	DSS+QHCY 148 MUC2 400X0006.tif:Blue	9.214
		8.8095
1	DSS+QHCY 73 MUC2 400X0001.tif:Blue	7.543
2	DSS+QHCY 73 MUC2 400X0002.tif:Blue	7.514
3	DSS+QHCY 73 MUC2 400X0003.tif:Blue	9.708
4	DSS+QHCY 73 MUC2 400X0004.tif:Blue	7.163
5	DSS+QHCY 73 MUC2 400X0005.tif:Blue	9.488
6	DSS+QHCY 73 MUC2 400X0006.tif:Blue	8.251
		8.2832
1	DSS+Mesalazine 93 MUC2 400X0001.tif:Blue	8.895
2	DSS+Mesalazine 93 MUC2 400X0002.tif:Blue	8.314
3	DSS+Mesalazine 93 MUC2 400X0003.tif:Blue	8.332
4	DSS+Mesalazine 93 MUC2 400X0004.tif:Blue	8.546
5	DSS+Mesalazine 93 MUC2 400X0005.tif:Blue	8.866
6	DSS+Mesalazine 93 MUC2 400X0006.tif:Blue	8.803
		8.626
1	DSS+Mesalazine 83 MUC2 400X0001.tif:Blue	8.205
2	DSS+Mesalazine 83 MUC2 400X0002.tif:Blue	7.742
3	DSS+Mesalazine 83 MUC2 400X0003.tif:Blue	8.199
4	DSS+Mesalazine 83 MUC2 400X0004.tif:Blue	6.698
5	DSS+Mesalazine 83 MUC2 400X0005.tif:Blue	8.669
6	DSS+Mesalazine 83 MUC2 400X0006.tif:Blue	6.512
		7.67083
1	DSS+Mesalazine 169 MUC2 400X001.tif:Blue	7.951
2	DSS+Mesalazine 169 MUC2 400X002.tif:Blue	8.595
3	DSS+Mesalazine 169 MUC2 400X003.tif:Blue	7.309
4	DSS+Mesalazine 169 MUC2 400X004.tif:Blue	8.568
5	DSS+Mesalazine 169 MUC2 400X005.tif:Blue	7.703
6	DSS+Mesalazine 169 MUC2 400X006.tif:Blue	6.242
		7.728
1	DSS+Mesalazine 101 MUC2 400X0001.tif:Blue	8.07
2	DSS+Mesalazine 101 MUC2 400X0002.tif:Blue	8.5
3	DSS+Mesalazine 101 MUC2 400X0003.tif:Blue	8.39
4	DSS+Mesalazine 101 MUC2 400X0004.tif:Blue	7.856
5	DSS+Mesalazine 101 MUC2 400X0005.tif:Blue	8.637
6	DSS+Mesalazine 101 MUC2 400X0006.tif:Blue	8.14
		8.2906
1	DSS+Mesalazine 65 MUC2 400X001.tif:Blue	9.12
2	DSS+Mesalazine 65 MUC2 400X002.tif:Blue	9.656
3	DSS+Mesalazine 65 MUC2 400X003.tif:Blue	9.245
4	DSS+Mesalazine 65 MUC2 400X004.tif:Blue	9.032
5	DSS+Mesalazine 65 MUC2 400X005.tif:Blue	9.771
6	DSS+Mesalazine 65 MUC2 400X006.tif:Blue	9.518
		9.39033
1	DSS+Mesalazine 1135 MUC2 400X0001.tif:Blue	7.667
2	DSS+Mesalazine 1135 MUC2 400X0002.tif:Blue	8.881
3	DSS+Mesalazine 1135 MUC2 400X0003.tif:Blue	7.77
4	DSS+Mesalazine 1135 MUC2 400X0004.tif:Blue	7.345
5	DSS+Mesalazine 1135 MUC2 400X0005.tif:Blue	8.231
6	DSS+Mesalazine 1135 MUC2 400X0006.tif:Blue	8.309
		8.03383
