# Supplementary material for: Qing Hua Chang Yin alleviates chronic colitis of mice by protecting intestinal barrier function and improving colonic microflora
Source: Front Pharmacol. 2023 Jul 27;14:1176579. doi: 10.3389/fphar.2023.1176579 (PMC10413571; doi:10.3389/fphar.2023.1176579)
Supplement: Supplementary file 5 [file Table4.XLSX]

## Sheet: Figure6A Observed OTUS
SampleID	OTUs
Control_107	592
Control_122	635
Control_143	611
Control_168	583
Control_1103	603
Control_1150	537
DSS_72	416
DSS_74	562
DSS_116	529
DSS_1111	399
DSS_1112	593
DSS_1132	439
QHCY_73	588
QHCY_148	526
QHCY_174	536
QHCY_1115	505
QHCY_1137	498
QHCY_1152	450
Mesalazine_65	477
Mesalazine_83	489
Mesalazine_93	533
Mesalazine_101	499
Mesalazine_169	521
Mesalazine_1135	485

## Sheet: Figure6B Shannon
group	shannon
Control_107	4.07749
Control_1103	3.94181
Control_1150	2.96771
Control_122	4.15969
Control_143	4.5815
Control_168	4.40562
DSS_1111	3.53468
DSS_1112	3.64951
DSS_1132	3.14175
DSS_116	3.36056
DSS_72	3.60281
DSS_74	3.94752
QHCY_1115	3.5747
QHCY_1137	3.9198
QHCY_1152	3.48539
QHCY_148	4.06731
QHCY_174	3.94296
QHCY_73	4.16608
Mesalazine_101	4.34583
Mesalazine_1135	4.15431
Mesalazine_169	4.21071
Mesalazine_65	3.73615
Mesalazine_83	4.00949
Mesalazine_93	4.20558
