# Supplementary material for: Qing Hua Chang Yin alleviates chronic colitis of mice by protecting intestinal barrier function and improving colonic microflora
Source: Front Pharmacol. 2023 Jul 27;14:1176579. doi: 10.3389/fphar.2023.1176579 (PMC10413571; doi:10.3389/fphar.2023.1176579)
Supplement: Supplementary file 6 [file DataSheet2.ZIP]

Archive with 24 entries (24 files):
- Figure2A.sav
- Figure2A.spv
- Figure2B.sav
- Figure2B.spv
- Figure2D.sav
- Figure2D.spv
- Figure3B.sav
- Figure3B.spv
- Figure4A.sav
- Figure4A.spv
- Figure4B.sav
- Figure4B.spv
- Figure4C.sav
- Figure4C.spv
- Figure5A.sav
- Figure5A.spv
- Figure5B.sav
- Figure5B.spv
- Figure5C.sav
- Figure5C.spv
- Figure6A.sav
- Figure6A.spv
- Figure6B.sav
- Figure6B.spv
