# Supplementary material for: Qing Hua Chang Yin alleviates chronic colitis of mice by protecting intestinal barrier function and improving colonic microflora
Source: Front Pharmacol. 2023 Jul 27;14:1176579. doi: 10.3389/fphar.2023.1176579 (PMC10413571; doi:10.3389/fphar.2023.1176579)
Supplement: Supplementary file 7 [file Table1.XLSX]

## Sheet: Figure2A-B Weight and DAI
				2021.1.5(Day1)							2021.1.7(Day3)							1.9（day5)							1.11（day7)							1.13（ day9)							1.15(day11)							1.17（day13)
2%DSS			number	weight	Percentage of initial body weight（%）	Weight loss	Weight loss score	Stool score	Bleeding score	DAI	weight	Percentage of initial body weight（%）	Weight loss	Weight loss score	Stool score	Bleeding score	DAI	weight	Percentage of initial body weight（%）	Weight loss	Weight loss score	Stool score	Bleeding score	DAI	weight	Percentage of initial body weight（%）	Weight loss	Weight loss score	Stool score	Bleeding score	DAI	weight	Percentage of initial body weight（%）	Weight loss	Weight loss score	Stool score	Bleeding score	DAI	weight	Percentage of initial body weight（%）	Weight loss	Weight loss score	Stool score	Bleeding score	DAI	weight	Percentage of initial body weight（%）	Weight loss	Weight loss score
Control			122	22.8	100	0	0	0	0	0	22.9	100.439	0.438596	0	0	0	0	22.8	100	0	0	0	0	0	23.2	101.754	1.75439	0	0	0	0	22.9	100.439	0.438596	0	0	0	0	23.7	103.947	3.94737	0	0	0	0	23.8	104.386	4.38596	0
			107	23.5	100	0	0	0	0	0	23.6	100.426	0.425532	0	0	0	0	23.6	100.426	0.425532	0	0	0	0	24.1	102.553	2.55319	0	0	0	0	23.7	100.851	0.851064	0	0	0	0	24.4	103.83	3.82979	0	0	0	0	24.1	102.553	2.55319	0
			168	24.1	100	0	0	0	0	0	24.5	101.66	1.65975	0	0	0	0	24.1	100	0	0	0	0	0	24.6	102.075	2.07469	0	0	0	0	24.6	102.075	2.07469	0	0	0	0	24.7	102.49	2.48963	0	0	0	0	24.9	103.32	3.3195	0
			1103	23.8	100	0	0	0	0	0	24	100.84	0.840336	0	0	0	0	23.9	100.42	0.420168	0	0	0	0	24.5	102.941	2.94118	0	0	0	0	24	100.84	0.840336	0	0	0	0	24.7	103.782	3.78151	0	0	0	0	25.1	105.462	5.46218	0
			143	20.1	100	0	0	0	0	0	20.4	101.493	1.49254	0	0	0	0	20.1	100	0	0	0	0	0	20.8	103.483	3.48259	0	0	0	0	20.6	102.488	2.48756	0	0	0	0	20.9	103.98	3.9801	0	0	0	0	20.9	103.98	3.9801	0
			1150	22.7	100	0	0	0	0	0	23.6	103.965	3.96476	0	0	0	0	23.4	103.084	3.0837	0	0	0	0	23.2	102.203	2.20264	0	0	0	0	23.4	103.084	3.0837	0	0	0	0	23.9	105.286	5.28634	0	0	0	0	23.3	102.643	2.64317	0
DSS			1112	22.7	100	0	0	0	0	0	23.3	102.643	2.64317	0	0	0	0	23	101.322	1.32159	0	0	0	0	23.5	103.524	3.52423	0	0	4	4	22.3	98.2379	-1.76211	1	4	4	9	21.7	95.5947	-4.40529	1	0	2	3	21.3	93.8326	-6.1674	2
			74	22	100	0	0	0	0	0	22.3	101.364	1.36364	0	0	0	0	22.5	102.273	2.27273	0	2	0	2	22.6	102.727	2.72727	0	2	2	4	21.6	98.1818	-1.81818	1	4	4	9	21.2	96.3636	-3.63636	1	2	0	3	20.6	93.6364	-6.36364	2
			116	26.1	100	0	0	0	0	0	26.1	100	0	0	0	2	2	25.6	98.0843	-1.91571	1	0	0	1	26.2	100.383	0.383142	0	2	2	4	25.5	97.7011	-2.29885	1	4	2	7	25.2	96.5517	-3.44828	1	2	2	5	24.8	95.0192	-4.98084	1
			72	22.1	100	0	0	0	0	0	22.4	101.357	1.35747	0	0	0	0	22.4	101.357	1.35747	0	0	2	2	22.6	102.262	2.26244	0	0	4	4	21.3	96.3801	-3.61991	1	4	2	7	20.8	94.1176	-5.88235	1	0	2	3	20.2	91.4027	-8.59729	2
			1111	21.4	100	0	0	0	0	0	21.5	100.467	0.46729	0	0	0	0	21.8	101.869	1.86916	0	0	2	2	21.7	101.402	1.40187	0	0	2	2	20.5	95.7944	-4.20561	1	4	4	9	19.7	92.0561	-7.94393	2	2	2	6	19.5	91.1215	-8.8785	2
			1132	23.6	100	0	0	0	0	0	23.7	100.424	0.423729	0	0	0	0	23.6	100	0	0	2	2	4	23.7	100.424	0.423729	0	0	4	4	22	93.2203	-6.77966	2	4	4	10	21.8	92.3729	-7.62712	2	0	0	2	21.7	91.9492	-8.05085	2
DSS+QHCY			1152	21.6	100	0	0	0	0	0	22.1	102.315	2.31481	0	0	2	2	21.8	100.926	0.925926	0	0	0	0	21.9	101.389	1.38889	0	0	2	2	21.1	97.6852	-2.31481	1	2	2	5	20.7	95.8333	-4.16667	1	0	2	3	20.5	94.9074	-5.09259	1
			1115	23.7	100	0	0	0	0	0	24.4	102.954	2.95359	0	0	0	0	24.3	102.532	2.53165	0	0	2	2	24.3	102.532	2.53165	0	0	2	2	23.8	100.422	0.421941	0	4	2	6	23.4	98.7342	-1.26582	1	2	0	3	23	97.0464	-2.95359	1
			1137	24.3	100	0	0	0	0	0	25	102.881	2.88066	0	0	0	0	24.6	101.235	1.23457	0	0	0	0	25.2	103.704	3.7037	0	2	4	6	23.9	98.3539	-1.64609	1	2	2	5	23.9	98.3539	-1.64609	1	2	0	3	23.5	96.7078	-3.29218	1
			174	22.8	100	0	0	0	0	0	23.3	102.193	2.19298	0	0	0	0	23.4	102.632	2.63158	0	0	2	2	23.4	102.632	2.63158	0	0	2	2	23.3	102.193	2.19298	0	2	2	4	23.1	101.316	1.31579	0	2	0	2	22.8	100	0	0
			148	23.4	100	0	0	0	0	0	23.7	101.282	1.28205	0	0	0	0	23.6	100.855	0.854701	0	0	0	0	24.1	102.991	2.99145	0	0	2	2	23.2	99.1453	-0.854701	0	4	2	6	22.6	96.5812	-3.4188	1	0	0	1	22.4	95.7265	-4.2735	1
			73	23.4	100	0	0	0	0	0	24	102.564	2.5641	0	0	0	0	24.1	102.991	2.99145	0	0	0	0	23.6	100.855	0.854701	0	0	2	2	23.3	99.5726	-0.42735	0	2	2	4	23.3	99.5726	-0.42735	0	2	0	2	22.9	97.8632	-2.13675	1
DSS+Mesalazine			93	22.7	100	0	0	0	0	0	22.8	100.441	0.440529	0	0	0	0	22.7	100	0	0	0	0	0	22.8	100.441	0.440529	0	0	2	2	22	96.9163	-3.0837	1	2	2	5	21.5	94.7137	-5.28634	1	0	2	3	20.9	92.0705	-7.92952	2
			83	23	100	0	0	0	0	0	23.3	101.304	1.30435	0	0	0	0	24	104.348	4.34783	0	0	2	2	23.5	102.174	2.17391	0	0	2	2	23.2	100.87	0.869565	0	4	2	6	22.4	97.3913	-2.6087	1	0	0	1	21.9	95.2174	-4.78261	1
			169	22.3	100	0	0	0	0	0	22.8	102.242	2.24215	0	0	0	0	22.5	100.897	0.896861	0	0	0	0	22.3	100	0	0	0	2	2	21.8	97.7578	-2.24215	1	2	2	5	22.1	99.1031	-0.896861	0	2	2	4	21.9	98.2063	-1.79372	1
			101	23.6	100	0	0	0	0	0	24.2	102.542	2.54237	0	0	0	0	24	101.695	1.69492	0	2	0	2	23.5	99.5763	-0.423729	0	0	2	2	22.7	96.1864	-3.81356	1	2	2	5	22.3	94.4915	-5.50847	1	2	0	3	21.8	92.3729	-7.62712	2
			65	23.1	100	0	0	0	0	0	23.2	100.433	0.4329	0	0	0	0	23.4	101.299	1.2987	0	0	0	0	23.9	103.463	3.4632	0	0	2	2	23.4	101.299	1.2987	0	4	2	6	22.8	98.7013	-1.2987	1	0	0	1	22.5	97.4026	-2.5974	1
			1135	23.2	100	0	0	0	0	0	23.4	100.862	0.862069	0	0	0	0	23.8	102.586	2.58621	0	2	0	2	24	103.448	3.44828	0	0	2	2	23.4	100.862	0.862069	0	2	2	4	23.2	100	0	0	2	0	2	22.8	98.2759	-1.72414	1
[truncated: 129 more columns]

## Sheet: Figure2C  Colon lenght
	Number	Colon length（cm）	Average	STDEV		Control	DSS	DSS+QHCY	DSS+Mesalazine
Control	122	7.2				7.2	6	6.5	6.2
	107	7				7	5.6	5.6	6
	168	8				8	5.6	7	6.5
	1103	7.8				7.8	4	6.3	5.5
	143	7.2				7.2	4.5	6.8	7
	1150	7				7	4	5	5.2
			7.36667	0.427395
DSS	1112	6
	74	5.6
	116	5.6
	72	4
	1111	4.5
	1132	4
			4.95	0.889382
DSS+QHCY	1152	6.5
	1115	5.6
	1137	7
	174	6.3
	148	6.8
	73	5
			6.2	0.761577
DSS+Mesalazine	93	6.2
	83	6
	169	6.5
	101	5.5
	65	7
	1135	5.2
			6.06667	0.656252

## Sheet: Figure3B Histological score
	Inflammation score	Extent score	Crypt damage score	Percent involvement(%) score	tatol score	Average score		Control	DSS	DSS+QHCY	DSS+Mesalazine
control 143	0	0	0	0	0	0		0	13	4	5
	0	0	0	0	0			0	12	5	4
	0	0	0	0	0			0	12	6	6
control 122	0	0	0	0	0	0		0	14	5	6
	0	0	0	0	0			0	13	6	5
	0	0	0	0	0			0	13	5	5
control 1103	0	0	0	0	0	0
	0	0	0	0	0		Average	0	12.8333	5.16667	5.16667
	0	0	0	0	0		STDEV	0	0.752773	0.752773	0.752773
control 1150	0	0	0	0	0	0
	0	0	0	0	0
	0	0	0	0	0
control 107	0	0	0	0	0	0
	0	0	0	0	0
	0	0	0	0	0
control 168	0	0	0	0	0	0
	0	0	0	0	0
	0	0	0	0	0
DSS 72	3	2	4	4	13	13
	3	3	3	4	13
	3	2	4	4	13
DSS 1111	3	2	3	4	12	12
	3	2	3	4	12
	3	3	2	4	12
DSS 1132	2	3	3	4	12	12
	3	2	3	4	12
	3	2	4	3	12
DSS 1112	3	3	4	4	14	14
	3	3	4	4	14
	3	3	4	4	14
DSS 74	3	2	4	4	13	13
	3	3	3	4	13
	3	2	4	4	13
DSS 116	2	3	4	4	13	13
	2	3	4	4	13
	2	3	4	4	13
DSS+QHCY 174	1	1	1	1	4	4
	1	1	1	1	4
	1	1	1	1	4
DSS+QHCY 1115	1	2	1	1	5	5
	1	2	1	1	5
	1	2	1	1	5
DSS+QHCY 73	1	2	2	1	6	6
	2	2	1	1	6
	1	2	1	2	6
DSS+QHCY 148	1	2	1	1	5	5
	1	1	2	1	5
	2	1	1	1	5
DSS+QHCY 1152	1	2	2	1	6	6
	2	2	1	1	6
	1	2	1	2	6
DSS+QHCY 1137	1	2	1	1	5	5
	1	1	2	1	5
	2	1	1	1	5
DSS+Mesalazine 169	1	2	1	1	5	5
	1	1	2	1	5
	2	1	1	1	5
DSS+Mesalazine 93	1	1	1	1	4	4
	1	1	1	1	4
	1	1	1	1	4
DSS+Mesalazine 1135	1	2	2	1	6	6
	2	1	2	1	6
	2	2	1	1	6
DSS+Mesalazine 101	1	2	2	1	6	6
	2	2	1	1	6
	2	1	2	1	6
DSS+Mesalazine 83	1	2	1	1	5	5
	2	1	1	1	5
	1	2	1	1	5
DSS+Mesalazine 65	1	2	1	1	5	5
	1	2	1	1	5
	1	2	1	1	5
